# Supplementary material for: Historically low mitochondrial DNA diversity in koalas (Phascolarctos cinereus)
Source: BMC Genet. 2012 Oct 24;13:92. doi: 10.1186/1471-2156-13-92 (PMC3518249; doi:10.1186/1471-2156-13-92)
Supplement: Additional file 1 — FASTA formatted files of the consensus haplotype sequences for the 73 bp and 112 bp museum koala amplicons. [file 1471-2156-13-92-S1.fasta]

>AJ005851 
ATAAGAATGTATATTAAACTCAAATTATACTTAAAACATTAAATTCATTAGTAATATAAATTCTATACCAAAT
>MCZ 12454
ATAAGAATGTATATTAAACTCAAATTATACTTAAAACATTAAACTTATTAGTAATATAAATTCTATACCAAAT
>582119 
ATAAGAATGTATATTAAACTCAAATTATACTTAAAACATTAAACTTATTAGTAATATAAATTCTATACCAAAT
>maex1738 
ATAAGAATGTATATTAAACTCAAATTATACCTAAAACATTAAATTTATTAGTAATATAAATTCTATACCAAAT
>159224 
ATAAGAATGTATATTAAACTCAAATTATACTTAAAACATTAAACTTATTAGTAATATAAATTCTATACCAAAT
>c2831 
ATAAGAATGTATATTAAACTCAAATTATACTTAAAACATTAAACTTATTAGTAATATAAATTCTATACCAAAT
>um3435 
ATAAGAATGTATATTAAGCTCAAATTATACTTAAAACATTAAATTTATTAGTAATATAAATTCTATACCAAAT
>QMJ6480 
ATAAGAATGTATATTAAACTCAAATTATACCTAAAACATTAAATTTATTAGTAATATAAATTCTATACCAAAT
>QMJM1875 
ATAAGAATGTATATTAAACTCAAATTATACTTAAAACATTAAACTTATTAGTAATATAAATTCTATACCAAAT
>7625 
ATAAGAATGTATATTAAACTCAAATTATACCTAATACATTAAATTTATTAGTAATATAAATTCTATACCAAAT
>QMJ7209 
ATAAGAATGTATATTAAACTCAAATTATACCTAAAACATTAAATTTATTAGTAATATAAATTCTATACCAAAT
>QMJM64 
ATAAGAATGTATATTAAACTCAAATTATACTTAAAACATTAAACTTATTAGTAATATAAATTCTATACCAAAT
>7463 
ATAAGAATGTATATTAAACTCAAATTATACCTAAAACATTAAATTTATTAGTAATATAAATTCTATACCAAAT
>424 
ATAAGAATGTATATTAAACTCAAATTATACCTAAAACATTAAATTTATTAGTAATATAAATTCTATACCAAAT
>AMM12482 
ATAAGAATGTATATTAAACTCAAATTATACTTAAAACATTAAATTCATTAGTAATATAAATTCTATACCAAAT
