# Supplementary material for: Historically low mitochondrial DNA diversity in koalas (Phascolarctos cinereus)
Source: BMC Genet. 2012 Oct 24;13:92. doi: 10.1186/1471-2156-13-92 (PMC3518249; doi:10.1186/1471-2156-13-92)
Supplement: Additional file 2 — FASTA formatted files of the consensus haplotype sequences for the 73 bp and 112 bp museum koala amplicons. [file 1471-2156-13-92-S2.fasta]

>AJ005851 
TATAAATCATCTTTTACATAAGACATATAACTCATATTTTACATAATACATTAACTGTTGGCGTACATAGACATATCATC
AATGAAGAATGAATCTAAATTCTTATATTACT
>MCZ 12454
TATAAATCATCTTTTACATAAGACATATAGCTCATATTTTACATAATACATTAACTGTTGGCGTACATAGACATACCATC
AATGAAGAATGAATCTAAATTCTTATATTACT
>582119 
TATAAATCATCTTTTACATAAGACATATAGCTCATATTTTACATAATACATTAACTGTTGGCGTACATAGACATACCATC
AATGAAGAATGAATCTAAATTCTTATATTACT
>maex1738 
TATAAATCATCTTTTACATAAGACATATAGCTCATATTTTACATAATACATTAACTGTTGGCGTACATAGACATACCATC
AATGAAGAGTGAATCTAAATTCTTATATTACT
>159224 
TATAAATCATCTTTTACATAAGACATATAGCTCATATTTTACATAATACATTAACTGTTGGCGTACATAGACATACCATC
AATGAAGAATGAATCTAAATTCTTATATTACT
>c2831 
TATAAATCATCTTTTACATAAGACATATAGCTCATATTTTACATAATACATTAACTGTTGGCGTACATAGACATACCATC
AATGAAGAATGAATCTAAATTCTTATATTACT
>um3435 
TATAAATCATCTTTTACATAAGACATATAGCTCATATTTTACATAATACATTAACTGTTGGCGTACATAGACATACCATC
AATGAAGAATGAATCTAAATTCTTATATTACT
>QMJ6480 
TATAAATCATCTTTTACATAAGACATATAGCTCATATTTTACATAATACATTAACTGTTGGCGTACATAGACATACCATC
AATGAAGAGTGAATCTAAATTCTTATATTACT
>QMJM1875 
TATAAATCATCTTTTACATAAGACATATAGCTCATATTTTACATAATACATTAACTGTTGGCGTACATAGACATACCATC
AATGAAGAATGAATCTAAATTCTTATATTACT
>7625 
TATAAATCATCTTTTACATAAGACATATAGCTCATATTTTACATAATACATTAACTGTTGGCGTACATAGACATACCATC
AATGAAGAGTGAATCTAAATTCTTATATTACT
>QMJ7209 
TATAAATCATCTTTTACATAAGACATATAGCTCATATTTTACATAATACATTAACTGTTGGCGTACATAGACATACCATC
AATGAAGAGTGAATCTAAATTCTTATATTACT
>QMJM64 
TATAAATCATCTTTTACATAAGACATATAGCTCATATTTTACATAATACATTAACTGTTGGCGTACATAGACATACCATC
AATGAAGAATGAATCTAAATTCTTATATTACT
>7463 
TATAAATCATCTTTTACATAAGACATATAGCTCATATTTTACATAATACATTAACTGTTGGCGTACATAGACATACCATC
AATGAAGAGTGAATCTAAATTCTTATATTACT
>424 
TATAAATCATCTTTTACATAAGACATATAGCTCATATTTTACATAATACATTAACTGTTGGCGTACATAGACATACCATC
AATGAAGAGTGAATCTAAATTCTTATATTACT
>AMM12482 
TATAAATCATCTTTTACATAAGACATATAGCTCATATTTTACATAATACATTAACTGTTGGCGTACATAGACATACCATC
AATGAAGAATGAATCTAAATTCTTATATTACT
